# Supplementary material for: Impact of seasonal cycle on rheumatoid arthritis based on genetic and epigenetic mechanisms
Source: Front Immunol. 2025 Sep 5;16:1601767. doi: 10.3389/fimmu.2025.1601767 (PMC12446251; doi:10.3389/fimmu.2025.1601767)
Supplement: Supplementary file 1 [file Table1.xlsx]

## Sheet: Sheet1
Supplementary Table.1: SNP Risk variants associated with Rheumatoid arthritis in various global populations
Chromosome	SNP	Gene	Risk Allele	P -value	OR	Functional Implications	Population	References
1p13	rs2476601	PTPN22	A	9.1x10-74	1.94	Missense Variant	Europeans	Stahl et al., 2010; Plant et al 2010
1p36	rs2240335	PAD14	A	2x10-07	1.5	Intronic Variant	East Asians	Freudenberg J, Arthritis Rheum., 2011
1p13	rs11586238	CD2, CD58	G	1.0x10-9	1.13	Regulatory Variant	Europeans	Raychaudhari et al.,2009
1q23	rs12746613	FCGR2A	T	4x10-4	1.13	Missense Variant	Europeans,	Stahl et al., 2010; Raychaudhuri et al., 2008
							African Americans, East Asians	Kurreeman et al., 2012
1q23	rs396991	FCGR3A	C	0.033	1	Missense Variant	Europeans	Alizadeh et. al 2007
1q23	rs1801274	FCGR2A	G	0.047	0.95	Missense Variant	Europeans	Alizadeh et. al 2007
1q31	rs10919563	PTPRC	A	6.7x10-7	0.88	Intronic Variant	Europeans	Raychaudhuri et al., 2009
1q25.1	rs17534243	LOC339442	G	2.8x10-6	0.84	clinical variant	Europeans	Raychaudhuri et al., 2008
1q25.1	rs4394137	CDH6, LOC100128783	C	1.2x10-6	1.24	clinical variant	East Asians	Kochi Y et al.,2010; Myouzen et al., 2012
2p16	rs13017599	REL	A	4.9x10-11	1.24	Non coding variant	Europeans	Gregersen et al., 2009
2p16	rs13031237	REL	T	7.9x10-7	1.13	Intronic Variant	Europeans	Stahl et al., 2010
2p14	rs934734	SPRED2	G	5.3X10-10	1.13	Intronic Variant	Europeans	Stahl et al., 2010
				3.2x10-7	1.19	Intronic Variant	East Asians	Okada et al., 2012
2q32	rs7574865	STAT4	T	4x10-4	1.27	Intron variant	East Asians	Lee et al., 2007; Orozco et al 2008
			T	2.9x10-7	1.16	Intron variant	Europeans	Stahl et al 2010, Daha et al 2009., Orozco et al 2008
2q11.2	rs11676922	AFF3	T	1.1x10-14	1.14	Intron variant	Europeans	Stahl et al 2010
			T	0.043	1.11		East Asians	Nakaoka et al., 2011; Okada et al., 2012
2q33	rs3087243	CTLA4	A	1.2x10-8	0.87	Downstream variant	Europeans	Stahl et al 2010
				0.007	0.82		East Asians	Daha et al., 2009., Lie et al., 2005., Li et al., 2012
2q33.2	rs1980422	CD28	C	4.7x10-6	1.16	Intergenic Variant	Europeans	Raychaudhari et al 2009
2q33.2	rs4675367	CD28	A	0.041	1.8		South Asians	Prasad et al., 2012
4p15	rs874040	RBPJ	C	1x10-16	1.16	Regulatory variant	Europeans	Stahl et al 2010
4q27	rs6822844	IL-2, IL-21	T	5.6x10-5	0.78	Regulatory variant	Europeans	Daha et al., 2009., Stahl et al., 2010
5q11	rs6859219	ANKRD55	A	9.6x10-12	0.81	Intronic variant	Europeans	Stahl et al 2010
	rs10214316	ANKRD55, IL-6ST	G	0.004	1.2	Intronic variant	South Asians	Prasad et al., 2012
	rs6877664	ANKRD55, IL-6ST	A	0.016	1.41	Intronic variant	South Asians	Prasad et al., 2012
5q21	rs26232	C5orf30	T	4.1 x10-8	0.9	Intronic variant	Europeans	Stahl et al 2010
				0.018	0.86		East Asians	Nakoka et al., 2011
6q27	rs3093024	CCR6	T	4.9x10-10	1.27	Intronic variant	East Asian	Kochi et al 2010
	rs3093023	CCR6	A	1.5x10-11	1.12	Intronic variant	Europeans	Stahl et al 2010
6q27	rs1331301		C	0.013	0.84	Intronic variant	South Asians	Prasad et al., 2012
6q23	rs5029936	TNFAIP3	A	0.03	1.33	Upstream variants	South Asians	Prasad et al., 2012
	rs5029937	TNFAIP3	T	7.5x10-8	1.4	Upstream variant	European	Stahl et al 2010
6p21	rs660895	HLA-DRB1	G	5.8x10-53		Intronic variant	Europeans	Padyukov et al., 2011
	rs6457617		C	2.5x10-48		Intergenic variant	Europeans	Padyukov et al., 2011
	rs6910071		G	4.36x10-50		Intronic variant	Europeans	Padyukov et al., 2011
7q21.2	rs42041	CDK6	G	4x10-6	1.11	Intronic variant	Europeans	Raychaudhuri et al., 2008
7q32	rs10488631	IRF5	C	4.2x10-11	1.21	Downstream variant	Europeans	Stahl et al 2010
	rs2004640	IRF5	G	0.002	0.9	Splicing variant	Europeans, East Asians	Han et al., 2009
9p13	rs2812378	CCL21	G	2.8x10-7	1.12	Upstream variant	Europeans	Raychaudhuri et al., 2008; Stahl et al., 2010
	rs951005	CCL21	G	5.4x10-7	0.84	Intron variant	Europeans	Stahl et al 2010
10p21	rs10821944	ARID5B	G	5.5x10-18	1.16	Intron variant	East Asians	Okada et al., 2012
			G	0.00019	1.11		Europeans	Stahl et al 2010
10p15	rs2104286	IL 2RA	C	0.002	0.92	Intronic variant	Europeans	Stahl et al 2010
	rs2104286	IL 2RA	G	0.00019	0.73	Intronic variant	South Asians	Prasad et. Al., 2012
	rs706778	IL 2RA	T	1.4x10-11	1.12	Intronic variant	Europeans	Stahl et al 2010
11p12	rs540386	TRAF6	T	3.9x10-6	0.89	Intronic variant	Europeans	Raychaudhuri et al., 2009
			C	6.5x10-5	1.1	Intronic variant	Europeans, East Asians,	Kurreeman et al 2012
							African Americans	Kurreeman et al 2012
12q13	rs1678542	KIF5A	G	6.1x10-6	0.87	Intronic variant	European	Raychaudhuri et al., 2008
	rs2280381	IRF8	T	0.007	1.1	Intronic variant	East Asians	Okada et al., 2012
17q12	rs2872507	IKZF3	A	9.4x10-7	1.09	Intergenic variant	Europeans	Stahl et al 2010
	rs2872507	IKZF3	G	0.006	0.79		African Americans, East Asians	Kurreeman et al., 2012
20q13	rs4810485	CD40	T	8.2x10-9	0.87	Intronic variant	East Asians, Europeans	Raychaudhuri et al., 2008
			G	5.7x10-9	1.18		Europeans	Stahl et al 2010
21q22.3	rs11203203	UBASH3A	A	7.7x10-7	1.09	Intronic variant	Europeans, African Americans,	Kurreeman et al., 2012
							East Asians	Kurreeman et al., 2012
22q12	rs743777	IL2RB	G	2x10-5	1.15	Intronic variant	Europeans	Raychaudhuri et al., 2008
	rs3218253	IL2RB	A	0.0027	1.09	Intronic variant	Europeans	Stahl et al 2010

## Sheet: Sheet2
Supplementary Table 2: Differential expression pattern of miRNAs and their target genes during winter and summer seasons
miRNA Upregulated Winter (A)	Targeted RA genes	miRNA Upregulated Summer(B)	Targeted RA genes	miRNA down regulated Winter( C)	Targeted RA genes	miRNA down regulated Summer (D)	Targeted RA genes
hsa-let-7e-5p,	PTPRC,PKRCB,MAPK8,	hsa-miR-1193	MAPK1	hsa-miR-505-3p	CCR6	hsa-miR-3672	HLA-A
hsa-let-7f-5p,	PTPRC,FCGRA2,PKRCB,	hsa-miR-216a-3p	MAPK1	hsa-miR-3680-3p	CCR6	hsa-miR-4524a-3p	HLA-A
hsa-let-7g-5p,	PTPRC,FCGR2,PKRCB,IL-6	hsa-miR-329-3p	MAPK1	hsa-miR-187-5p	CCR6	hsa-miR-4756-3p	HLA-A
hsa-miR-103a-3p,	PTPRC,EDNRB,PRKCB,MAPK8, PTPN6, TNF alpa,	hsa-miR-346	MAPK1	hsa-miR-518a-5p	CCR6	hsa-miR-6130	HLA-A
hsa-miR-1283	PTPRC	hsa-miR-378e	MAPK1	hsa-miR-150-3p	CCR6	hsa-miR-6797-5p	HLA-A
hsa-miR-145-5p,	PTPRC,ARNTL,MAPK8	hsa-miR-449b-3p	MAPK1	hsa-miR-93-3p	CCR5	hsa-miR-6857-5p	HLA-A
hsa-miR-152-3p,	PTPRC,DNMT1	hsa-miR-491-5p	MAPK1	hsa-miR-129-1-3p	PARP1	hsa-miR-8060	HLA-A
hsa-miR-184,	PTPRC,PKRCB	hsa-miR-501-3p	MAPK1	hsa-miR-548-3p	PARP1	hsa-miR-1249-5p	HLA-A
hsa-miR-190a-5p,	PTPRC	hsa-miR-518c-5p	MAPK1	hsa-miR-891b	PARP1,IL-15	hsa-miR-2110	HLA-A
hsa-miR-196a-5p,	PTPRC,ARNTL,EDNRB, MAPK8	hsa-miR-520h	MAPK1	hsa-miR-496	PARP1,IL-10	hsa-miR-4419a	HLA-A
hsa-miR-196b-5p,	MAPK8, EDNRB,PTPRC	hsa-miR-525-5p	MAPK1	hsa-miR-555	PARP1	hsa-miR-4534	HLA-A
hsa-miR-24-3p	PTPRC,CXCR2	hsa-miR-550a-3p	MAPK1	hsa-miR-28-3p	IL-10	hsa-miR-509-3p	HLA-A
hsa-miR-548b-5p	PTPRC,EDNRB	hsa-miR-583	MAPK1	hsa-miR-646	IL-10	hsa-miR-6133	HLA-A
hsa-miR-653-5p	PTPRC,PLCG2,PRKCB	hsa-miR-604	MAPK1	hsa-miR-576-5p	IL-10	hsa-miR-6810-5p	HLA-A
hsa-miR-296-3p	PTPRC	hsa-miR-621	MAPK1	hsa-miR-656-3p	IL-10	hsa-miR-6864-3p	HLA-A
hsa-miR-411-5p	PTPRC	hsa-miR-634	MAPK1	hsa-miR-545-5p	IL-10	hsa-miR-8082	HLA-A
hsa-miR-219a-5p	PTPRC,PLCG2,NFKB1	hsa-miR-892c-3p	MAPK1	hsa-miR-597-5p	IL-10	hsa-miR-1273f	HLA-A
hsa-miR-548d-5p	PTPRC,EDNRB	hsa-miR-1206	MAPK1	hsa-miR-3125	IL-10	hsa-miR-149-3p	HLA-A
hsa-miR-33a-5p	PTPRC,CCL18,MAPK8,EDNRB,PKRCB	hsa-miR-1284	MAPK1	hsa-miR-222-3p	IL-15	hsa-miR-450a-2-3p	HLA-A
hsa-miR-4782-3p	PTPRC,PLCG2,NFKB1	hsa-miR-140-3p	MAPK1	hsa-miR-383-5p	IL-15	hsa-miR-4670-3p	HLA-A
hsa-miR-548h-5p	PTPRC,NFB1	hsa-miR-362-3p	MAPK1	hsa-miR-324-5p	IL-15	hsa-miR-6127	HLA-A
hsa-miR-599	PTPRC,MAPK8, TNF	hsa-miR-378b	MAPK1	hsa-miR-221-3p	IL-15	hsa-miR-615-3p	HLA-A
hsa-miR-342-3p	PTPRC, DNMT1	hsa-miR-4272	MAPK1	hsa-miR-425-5p	IL-15	hsa-miR-6825-5p	HLA-A
hsa-miR-559	PTPRC,DNMT1,EDNRB	hsa-miR-486-3p	MAPK1	hsa-miR-450a-5p	TNFRSF1A	hsa-miR-6883-5p	HLA-A
hsa-miR-639	PTPRC	hsa-miR-492	MAPK1	hsa-miR-3591-5p	TNFRSF1A	hsa-miR-139-3p	HLA-A
hsa-miR-193a-5p	PLCG2	hsa-miR-526b-3p	MAPK1			hsa-miR-3175	HLA-A
hsa-miR-23c	PLCG2	hsa-miR-554	MAPK1			hsa-miR-4510	HLA-A
hsa-miR-331-3p	FCGR3A,SDC1,TNF	hsa-miR-622	MAPK1			hsa-miR-4728-5p	HLA-A
hsa-miR-636	FCGR3A	hsa-miR-637	MAPK1			hsa-miR-6129	HLA-A
hsa-miR-4684-3p	FCGR3A	hsa-miR-877-5p	MAPK1			hsa-miR-6785-5p	HLA-A
hsa-miR-760	FCGR3A,ARNTL,SDC1,IL-6	hsa-miR-936	MAPK1			hsa-miR-6854-5p	HLA-A
hsa-miR-567	FCGR3A	hsa-miR-1229-3p	MAPK1			hsa-let-7a-3p	RBFOX-1
hsa-miR-876-3p	FCGR3A,DNMT1	hsa-miR-1261	MAPK1			hsa-miR-100-5p	RBFOX-1
hsa-miR-620	FCGR3A,	hsa-miR-324-3p	MAPK1			hsa-miR-3150a-3p	RBFOX-1
hsa-miR-548m	FGCR2A	hsa-miR-378c	MAPK1			hsa-miR-32-3p	RBFOX-1
hsa-miR-154-5p	FCGR2A,TLR2,IL-6	hsa-miR-422a	MAPK1			hsa-miR-34b-5p	RBFOX-1
hsa-miR-185-5p	PKRCB,DNMT1,AIM2,CXCL9	hsa-miR-4429	MAPK8			hsa-miR-3671	RBFOX-1
hsa-miR-3150b-3p	DNMT1	hsa-miR-4676-3p	MAPK9			hsa-miR-497-3p	RBFOX-1
hsa-miR-5590-3p	DNMT1	hsa-miR-493-5p	MAPK10			hsa-miR-514b-5p	RBFOX-1
hsa-miR-126-3p	DNMT1	hsa-miR-518b	MAPK11			hsa-miR-542-3p	RBFOX-1
hsa-miR-21-3p	DNMT1	hsa-miR-524-3p	MAPK12			hsa-miR-548f-3p	RBFOX-1
hsa-miR-1264	DNMT1	hsa-miR-548b-3p	MAPK13			hsa-miR-5706	RBFOX-1
hsa-miR-3185	DNMT1	hsa-miR-556-5p	MAPK14			hsa-miR-606	RBFOX-1
hsa-miR-4778-3p	DNMT1	hsa-miR-586	MAPK15			hsa-miR-645	RBFOX-1
hsa-miR-495-3p	DNMT1,PKRCB,CXCL2,IL-6,IL-1B	hsa-miR-623	MAPK16			hsa-let-7f-1-3p	RBFOX-1
hsa-miR-942-5p	DNMT1,ADAMDEC1	hsa-miR-885-5p	MAPK17			hsa-miR-1287-5p	RBFOX-1
hsa-miR-548d-3p	DNMT1, SDC1, TLR2, IL-6	hsa-miR-921	MAPK18			hsa-miR-3133	RBFOX-1
hsa-miR-33b-5p	CCL18, EDNRB,PKRCB	hsa-miR-1233-3p	MAPK19			hsa-miR-3152-3p	RBFOX-1
hsa-miR-640	CCL18	hsa-miR-1269a	MAPK20			hsa-miR-33a-3p	RBFOX-1
hsa-miR-1293	CXCL9	hsa-miR-210-3p	MAPK21			hsa-miR-3646	RBFOX-1
hsa-miR-552-3p	CXCL9,SDC1	hsa-miR-28-5p	MAPK22			hsa-miR-374a-3p	RBFOX-1
hsa-miR-647	CXCL9	hsa-miR-3609	MAPK23			hsa-miR-3916	RBFOX-1
hsa-miR-490-5p	CXCL9	hsa-miR-370-5p	MAPK24			hsa-miR-4744	RBFOX-1
hsa-miR-875-5p	CXCL9	hsa-miR-378d	MAPK25			hsa-miR-510-5p	RBFOX-1
hsa-miR-8485	JAK2	hsa-miR-3928-3p	MAPK26			hsa-miR-516b-3p	RBFOX-1
hsa-miR-135a-5p	JAK2,ARNTL,MAPK8	hsa-miR-4291	MAPK27			hsa-miR-577	RBFOX-1
hsa-miR-375	JAK2	hsa-miR-508-5p	MAPK28			hsa-miR-659-3p	RBFOX-1
hsa-miR-5692a	JAK2,TNF	hsa-miR-518c-3p	MAPK29			hsa-let-7f-2-3p	RBFOX-1
hsa-let-7b-3p	ARNTL	hsa-miR-520g-3p	MAPK30			hsa-miR-146a-3p	RBFOX-1
hsa-miR-4251	ARNTL	hsa-miR-525-3p	MAPK31			hsa-miR-29a-5p	RBFOX-1
hsa-miR-135b-5p	ARNTL	hsa-miR-6835-3p	MAPK32			hsa-miR-3145-3p	RBFOX-1
hsa-miR-3606-5p	ARNTL	hsa-miR-660-3p	MAPK33			hsa-miR-3202	RBFOX-1
hsa-miR-624-3p	ARNTL					hsa-miR-34a-3p	RBFOX-1
hsa-miR-155-5p	ARNTL, EDNRB, NFKB1					hsa-miR-3652	RBFOX-1
hsa-miR-224-3p	ARNTL,IL-6					hsa-miR-374b-3p	RBFOX-1
hsa-miR-5001-5p	ARNTL					hsa-miR-3929	RBFOX-1
hsa-miR-625-3p	ARNTL					hsa-miR-411-3p	RBFOX-1
hsa-miR-142-3p	ARNTL					hsa-miR-4328	RBFOX-1
hsa-miR-26a-2-3p	ARNTL					hsa-miR-4760-3p	RBFOX-1
hsa-miR-367-5p	ARNTL					hsa-miR-610	RBFOX-1
hsa-miR-4498	ARNTL					hsa-miR-100-3p	RBFOX-1
hsa-miR-628-3p	ARNTL					hsa-miR-106a-3p	RBFOX-1
hsa-miR-323a-3p	ARNTL,EDNRB,PKRCB					hsa-miR-181a-2-3p	RBFOX-1
hsa-miR-541-5p	ARNTL					hsa-miR-19b-1-5p	RBFOX-1
hsa-miR-2116-5p	ARNTL					hsa-miR-222-5p	RBFOX-1
hsa-miR-3180-5p	ARNTL					hsa-miR-320e	RBFOX-1
hsa-miR-455-5p	EDNRB					hsa-miR-3653-3p	RBFOX-1
hsa-miR-2052	EDNRB					hsa-miR-376a-3p	RBFOX-1
hsa-miR-219a-1-3p	EDNRB					hsa-miR-3942-5p	RBFOX-1
hsa-miR-3945	EDNRB					hsa-miR-548e-3p	RBFOX-1
hsa- miR-208a-3p	EDRNB					hsa-miR-582-3p	RBFOX-1
hsa-miR-488-5p	EDNRB					hsa-miR-642b-3p	RBFOX-1
hsa-miR-589-5p	EDNRB
hsa-miR-892a	EDNRB
hsa-miR-18a-3p	EDNRB
hsa-miR-208b-3p	EDNRB
hsa-miR-491-3p	EDNRB
hsa-miR-191-5p	EDNRB,NFKB1
hsa-miR-1257	EDNRB
hsa-miR-147a	EDNRB
hsa-miR-1911-3p	EDNRB,PKRCB
hsa-miR-3921	EDNRB
hsa-miR-3921	EDNRB
hsa-miR-595	EDNRB
hsa-miR-1231	PKRCB
hsa-miR-1297	PKRCB
hsa-miR-20a-3p	PKRCB
hsa-miR-875-3p	PKRCB
hsa-miR-1303	PKRCB
hsa-miR-188-3p	PKRCB
hsa-miR-2115-3p	PKRCB
hsa-miR-3129-5p	PKRCB,MAPK8
hsa-miR-3680-5p	PKRCB
hsa-miR-1244	PKRCB
hsa-miR-1305	PKRCB
hsa-miR-3140-3p	PKRCB
hsa-miR-3690	PKRCB
hsa-miR-626	PKRCB,SDC1
hsa-miR-938	PKRCB,SDC1
hsa-miR-1254	PKRCB
hsa-miR-1324	PKRCB
hsa-miR-3146	PKRCB
hsa-miR-133a-3p	PKRCB
hsa-miR-184	PTPRC, PKRCB
hsa-miR-3166	PKRCB
hsa-miR-545-3p	PKRCB,NFKB1
hsa-miR-133b	PKRCB
hsa-miR-873-5p	PKRCB,AIM2
hsa-miR-122-5p	ADAMDEC1, CXCR2
hsa-miR-221-5p	ADAMDEC1
hsa-miR-489-3p	ADAMDEC1,MAPK8, SDC1
hsa-miR-517b-3p	ADAMDEC1
hsa-miR-219a-2-3p	MAPK8
hsa-miR-6838-5p	MAPK8
hsa-let-7a-2-3p	MAPK8
hsa-miR-1234-3p	SDC1
hsa-miR-22-5p	SDC1
hsa-miR-658	SDC1
hsa-miR-661	SDC1,
hsa-miR-193b-3p	SDC1,PTPN6
hsa-miR-665	SDC1,TNFRSF10C
hsa-miR-504-5p	SDC1
hsa-miR-602	SDC1
hsa-miR-10b-5p	SDC1
hsa-miR-127-3p	SDC1
hsa-miR-212-5p	SDC1
hsa-miR-608	SDC1
hsa-miR-766-3p	SDC1,CXCR1
hsa-miR-1207-5p	SDC1
hsa-miR-1291	SDC1
hsa-miR-339-5p	SDC1
hsa-miR-939-5p	SDC1
hsa-miR-361-3p	TRAF3
hsa-miR-4707-3p	TRAF3
hsa-miR-26b-5p	TRAF3,IL-6
hsa-miR-3679-3p	TRAF3
hsa-miR-548e-5p	TRAF3
hsa-miR-3178	TRAF3
hsa-miR-4286	TRAF3
hsa-miR-574-5p	TRAF3
hsa-miR-3191-3p	TRAF3
hsa-miR-4455	TRAF3
hsa-miR-662	TRAF3
hsa-miR-4639-3p	TRAF3
hsa-miR-6731-5p	TRAF3
hsa-miR-4649-3p	PTPN6
hsa-miR-101-5p	TLR2
hsa-miR-23a-5p	TLR2
hsa-miR-575	CXCR1
hsa-miR-95-3p	CXCR1
hsa-miR-134-5p	CXCR2
hsa-miR-337-3p	CXCR2
hsa-miR-339-3p	NFKB1
hsa-miR-30a-3p	NFKB1
hsa-miR-30d-3p	NFKB1
hsa-miR-562	NFKB1
hsa-miR-671-5p	NFKB1
hsa-miR-532-5p	NFKB1
hsa-miR-3925-5p	IL-6
hsa-miR-26a-5p	IL-6
hsa-miR-409-5p	IL-6
hsa-miR-148b-5p	IL-6
hsa-miR-1304-5p	IL-6
hsa-miR-302a-5p	IL-6
hsa-miR-676-3p	IL-6
hsa-miR-3123	IL-6
hsa-miR-299-3p	IL-1B
hsa-miR-7-1-3p	IL-1B
hsa-miR-877-3p	IL-1B
hsa-miR-455-3p	IL-1B
hsa-miR-887-3p	IL-1B
hsa-miR-187-3p	TNF
